# Supplementary material for: Immunization Against Inhibin Promotes Fertility in Cattle: A Meta-Analysis and Quality Assessment
Source: Front Vet Sci. 2021 Sep 21;8:687923. doi: 10.3389/fvets.2021.687923 (PMC8490720; doi:10.3389/fvets.2021.687923)
Supplement: Supplementary file 1 [file Data_Sheet_1.xlsx]

## Sheet: Sheet1
No	Study	Study design	Animal				Inhibin vaccine					Intervention													outcome
			Animal species	Animal strain	Age(months)	Weight（Kg）	Fraction	fusion protein	amino acid sequence	Vector	method	Treatment	Control	n (T)	n ©	primary immunization time(day)	Concentrations (mg/ml)	Dosage (ml)	consecutive booster Intervene Time(day)	Concentrations (mg/ml)	Dosage (ml)	Injection site	Immune number	Follow time(day)
1	Liu et al., 2013(19)	In vitro/In vivo	cow	Holstein	14	NA	PI-α	NR	N-terminal (His)6 tag	E. coli	recombinant DNA	PI-α	Saline	7	7	1	1	1	28、56、88	1	1	NR	4	110	①④⑤⑥
2	Li et al., 2011(20)	In vitro/In vivo	buffalo	Murrah buffalo	4-5 years	NA	PI-α	NR	N-terminal (His)6 tag	E. coli	recombinant DNA	PI-α	Saline	8	7	1	1	1	28、56	0.5	1	NR	3	100	①⑥⑦⑧
3	Mei et al., 2009(21)	In vivo	cow	Holstein	16-17	NA	PI-α	NR	N-terminal (His)6 tag	E. coli	recombinant DNA	PI-α	Saline	8	10	1	1	1	28、56	0.5	0.5	NR	3	90	①④⑤⑥
4	Li et al., 2009(22)	In vivo	cow	Holstein	14	NA	PI-α	NR	N-terminal (His)6 tag	E. coli	recombinant DNA	PI-α	Saline	10	8	1	1	1	28、56	0.5	0.5	NR	3	100	①④⑤⑥
5	Glencross et al., 1994(23)	In vivo	cow	British Friesian	19	413-433	BI-α	ovalbumin	bI-α-(l-29)Tyr30	NR	NR	BI-α	ovalbumin	6	6	NR	NR	1	intervals of 1-2 months	NR	0.5	NR	NR	NR	②
6	Glencross et al., 1991(24)	In vivo	cow	British Friesian	4	123-143	BI-α	ovalbumin	bI-α-(l-29)Tyr30	NR	NR	BI-α	ovalbumin	6	6	NR	NR	1	intervals of 1-2 months	NR	0.5	3 subcutaneous sites along the flank	NR	NR	③⑦
7	Takedomi et al., 2005(25)	In vivo	cattle	Japanese black	3-10 years	NA	PI-α	RSA	1-26 (numbering from N-terminal end)	NR	NR	PI-α	RSA	14	12	1	NR	1	35、70	NR	1	subcutaneously in 3 to 4 paces	3	NA	①⑥⑦
8	Morris et al., 1995(26)	In vivo	cattle	Hereford cross	18	352-368	BI-α	HAS and conalbumin	bI-α43-Tyr6Gly7(8-20)Gly21Cys22 bI-α43-TyrI52(153-167)Cys168	NR	recombinant DNA	BI-α	HAS	5	5	1	1.5	3	77、154、231	NR	1.5	4 sites in the brisket region	4	300	②③⑦
9	Morris et al., 1993(27)	In vivo	cattle	Hereford cross	18	360-374	BI-α	HAS and conalbumin	bI-α-Tyr16Gly17(18-30) bI-α-(63-72)Gly73Tyr74 bI-α-Cys105Gly106(107-122)	NR	recombinant DNA	BI-α	HAS	5	5	1	1.5	3	77、154、231	NR	1.5	4 sites in the brisket region	4	280	②③⑦
10	Scanlo et al., 1993(28)	In vivo	cattle	crossbred beef	14-18	NA	BI-α	HAG	bI-α-1-26 Gly-Tyr	NR	NR	BI-α	Saline	8	7	0	NR	1	33、66、209	NR	NR	2 sites in the brisket region	4	244	③
11	Akagi et al., 2002(29)	In vivo	cattle	Japanese black and Japanese brown	5-9 years	455–510	OI-α	NR	NR	E. coli	recombinant DNA	OI-α	Marcol adjutant	7	7	9	0.125	0.125	27、45、63	0.125	0.125	intramuscularly	3	72	⑦⑧
12	Konishi et al., 1995(30)	In vitro/In vivo	cattle	Japanese Black	5-9 years	455 -510	PI-α	RSA	1-26 (numbering from N-terminal end)	NR	NR	PI-α	RSA	6	6	0	NR	1mg	42、70、98	NR	0.5mg	3 sites in the neck or shoulder	4	140	⑧
NR: Not reported; ① Number of embryos and unfertilised ova、② Ovulation number、③Incidence of multiple ovulations、④ Numbers of various grades of embryos、⑤ Numbers of Degenerated embryos、⑥ Total transferable embryos、⑦ the number of corpora lutea、⑧Number of follicles of the 3 size categories、n : Number of cows in the group、 Marcol: the ingredient of placebo (Montanide: Marcol adjutant only)
bIα:bovine inhibin α subunit pIα:porcine inhibin α subunit oIα:ovine inhibin α subunit RSA:rabbit serum albumin HAS:human serum albumin HAG: human α globulins

## Sheet: Sheet2
study	subgroup	n1	mean1	sd1	n2	mean2	sd2
Liu YP et al., 2013	Grade A	14	6.1	0.6	14	2.1	0.3
Mei C et al., 2009	Grade A	8	8	2.7	10	3.5	1.1
Li C et al., 2009	Grade A	9	3.8	1	8	0.6	0.2
study	subgroup	n1	mean1	sd1	n2	mean2	sd2
Liu YP et al., 2013	Grade B	14	0.6	0.2	14	1.5	0.3
Mei C et al., 2009	Grade B	8	1.6	0.8	10	2.3	1
Li C et al., 2009	Grade B	9	1.6	0.4	8	1.8	0.3
study	subgroup	n1	mean1	sd1	n2	mean2	sd2
Li C et al., 2009	Grade C	9	0.3	0.2	8	0.8	0.3
study	subgroup	event1	n1	event2	n2
Glencross RG 1991	0	19	56	0	54
Morris DG et al., 1993①	0	6	38	0	39
Morris DG et al., 1993②	0	13	39	0	39
Morris DG et al., 1993③	0	6	38	0	39
Scanlo AR et al., 1993	0	42	132	1	30
Morris DG et al., 1995①	0	7	39	0	39
Morris DG et al., 1995②	0	11	38	0	39
study	subgroup	n1	mean1	sd1	n2	mean2	sd2
Liu YP et al., 2013	0	7	2	0.4	7	2.3	0.5
Mei C et al., 2009	0	8	5.5	1.5	10	2.2	0.6
Li C et al., 2009	0	9	2.7	0.9	8	2	0.3
study	subgroup	n1	mean1	sd1	n2	mean2	sd2
Li DR et al., 2011	0	8	4.1	0.7	7	2.8	0.6
Mei C et al., 2009	0	8	15.8	2.8	10	8.3	1.5
Li C et al., 2009	0	10	15.4	1.9	8	9.1	1.2
Takedomi T et al., 2005	0	14	11.1	1.3	12	5.7	1.1
Liu YP et al., 2013	0	7	10.6	0.9	7	8	1
study	subgroup	n1	mean1	sd1	n2	mean2	sd2
Li DR et al., 2011	0	8	3.1	0.8	8	1.6	0.7
Mei C et al., 2009	0	8	9.6	3.1	10	5.8	1.6
Li C et al., 2009	0	10	5.7	0.7	8	3.1	0.5
Takedomi T et al., 2005	0	14	6.2	1	12	3.1	0.7
Liu YP et al., 2013	0	7	6.7	0.7	7	3.6	0.4
study	subgroup	n1	mean1	sd1	n2	mean2	sd2
Morris DG et al., 1993①	First oestrous cycle	15	1.22	0.2	5	1	0.0001
Morris DG et al., 1993②	First oestrous cycle	14	1.85	0.21	5	1	0.0001
Morris DG et al., 1993③	First oestrous cycle	12	1.47	0.22	5	1	0.0001
Glencross RG et al., 1994	First oestrous cycle	6	1.34	0.22	6	1	0.0001
Morris DG et al., 1995①	First oestrous cycle	16	1.2	0.485	5	1	0.0001
Morris DG et al., 1995②	First oestrous cycle	17	1.94	0.478	5	1	0.0001
Morris DG et al., 1993①	Second oestrous cycle	11	1.41	0.24	5	1	0.0001
Morris DG et al., 1993②	Second oestrous cycle	10	1.24	0.25	5	1	0.0001
Morris DG et al., 1993③	Second oestrous cycle	10	1.04	0.24	5	1	0.0001
Glencross RG et al., 1994	Second oestrous cycle	6	1.49	0.24	6	1	0.0001
Morris DG et al., 1995①	Second oestrous cycle	15	1.2	0.501	5	1	0.0001
Morris DG et al., 1995②	Second oestrous cycle	15	1.56	0.509	5	1	0.0001
Morris DG et al., 1993①	Third oestrous cycle	12	1.48	0.23	5	1	0.0001
Morris DG et al., 1993②	Third oestrous cycle	13	1.17	0.22	5	1	0.0001
Morris DG et al., 1993③	Third oestrous cycle	11	1.07	0.24	5	1	0.0001
Glencross RG et al., 1994	Third oestrous cycle	6	1.69	0.21	6	1	0.0001
Morris DG et al., 1995①	Third oestrous cycle	5	1.2	0.867	5	1	0.0001
Morris DG et al., 1995②	Third oestrous cycle	5	3.87	0.577	5	1	0.0001
study	subgroup	n1	mean1	sd1	n2	mean2	sd2
Glencross RG et al., 1991	BI-α	6	1.5	0.1	6	1	0.1
Morris DG et al., 1993①	BI-α	5	1.6	1.6	5	1	0.0001
Morris DG et al., 1993②	BI-α	5	1.8	0.2	5	1	0.0001
Morris DG et al., 1993③	BI-α	5	1.2	0.4	5	1	0.0001
Morris DG et al., 1995①	BI-α	5	1.2	0.4	5	1	0.0001
Morris DG et al., 1995②	BI-α	5	3.8	3.1	5	1	0.0001
Li DR et al., 2011	PI-α	8	5.4	0.7	7	4.8	0.6
Akagi S et al., 2002①	OI-α	5	2.4	0.6	5	1	0.0001
Akagi S et al., 2002②	OI-α	5	5	1.1	5	1	0.0001
Takedomi T et al., 2005	PI-α	14	12.1	1.2	12	8.2	1
